# Supplementary material for: SNP‐RFLP Markers for the Study of Arabidopsis lyrata
Source: Ecol Evol. 2025 Apr 23;15(4):e71056. doi: 10.1002/ece3.71056 (PMC12015635; doi:10.1002/ece3.71056)
Supplement: Supplementary file 3 — Table S1. PCR and RE conditions for each of the 17 loci. [file ECE3-15-e71056-s002.xlsx]

## Sheet: Sheet1
Primer pair	SNP ID	Primer sequence (5'-3')		PCR reaction conditions	Primer annealing temperature (°C)	PCR fragment length	Digest enzyme	RE temperatures (°C)	RE digest reaction conditions	Digest allele	Non-digest allele	Genotype ID
					NOTE **see below PCR MACHINE SETTINGS chart				NOTE **for all RE digests, adjust the amount of PCR product depending on PCR band brightness, and adjust the water to equate the full reaction volume (e.g., a bright, blurry PCR band could use 2 uL PCR product). Or, for a faint PCR band, double the PCR product (to 8 uL) without adjusting H20 to equate a 14 uL reaction.
AL1-144F, AL1-144R	scaffold_1_14411896_T_C	AL1-144F	CGTTCAAAAGCGTGTCCTGTG	25 uL reaction. Use 12.5 taq, 0.5 uL forward primer, 0.5 uL reverse primer, 10.5 uL ddH20 in PCR master mix; add 1 uL DNA.	57.3	642 bp	MnlI (5 000 units/ml)	37, 65	10 uL reaction. Use 0.4 uL MnlI, 1 uL buffer, 4.6 ddH2O in RE cocktail; add 4 uL PCR product (NOTE: for bright samples, use as little as 1.5 uL PCR product and adjust H20 accordingly to equate a 10 uL reaction). Incubate at 37 °C for 1.5 hr, inactivate at 65 °C for 20 mins. Run on 1% gel	C	T	1 band ~642 = T/T 2 bands ~442 and ~200 = C/C 3 bands ~642, 442, and 200 = T/C
		AL1-144R	AGATTCCGTCTTGGATCATGGG
AL1-263F, AL1-263R	scaffold_1_26305924_A_G	AL1-263F	GCTGTGATCTGCACGTTTTTG	25 uL reaction. Use 12.5 taq, 0.5 uL forward primer, 0.5 uL reverse primer, 10.5 uL ddH20 in PCR master mix; add 1 uL DNA.	58.5	807 bp	BtsCI (20 000 units/ml)	50, 80	10 uL reaction. Use 0.25 uL BtsCl, 1 uL buffer, 4.75 uL ddH2O in RE cocktail; add 4 uL PCR product. Incubate at 50°C for 1hr, inactivate at 80°C for 20 min. Run on 1% gel.	G	A	1 band ~807 = A/A 2 bands ~584 and ~223 = G/G 3 bands ~807, 584, and 223 = A/G
		AL1-263R	TTGAGTTTGGACTGCCTTGGT
AL1-284F, AL1-284R	scaffold_1_28476668_A_G	AL1-284F	ATGAGTTTGGTAAGCCTGACG	25 uL reaction. Use 12.5 taq, 0.5 uL forward primer, 0.5 uL reverse primer, 10.5 uL ddH20 in PCR master mix; add 1 uL DNA.	62	701 bp	Hpy99I (2 000 units/ml)	37, 65	10 uL reaction. Use 0.4 uL Hpy99I, 1 uL buffer, 4.6 uL ddH2O in RE cocktail; add 4 uL PCR product. Incubate at 37 for 1hr, inactivate at 65 for 20 min. Run on 1 % gel.	G	A	1 band ~701 = A/A 2 bands ~450 and ~251 = G/G 3 bands ~701, 450, and 251 = A/G
		AL1-284R	TTGTAAACCTTCGCAAAGCCC
AL1-362F, AL1-362R	scaffold_1_3626953_G_A	AL1-362F	TCACCAATCACCATCGTTGAGA	25 uL reaction. Use 12.5 taq, 1.25 uL forward primer, 1.25 uL reverse primer, 9 uL ddH20 in PCR master mix; add 1 uL DNA. - Needs 37 PCR cycles to generate brighter bands	62.5	768 bp	AflIII (10 000 units/ml)	37, 80	10 uL reaction. Use 0.3 uL AflIII, 1 uL buffer, 4.7 uL ddH2O in RE cocktail; add 4 uL PCR product. Incubate at 37°C for 1 hr, inactivate at 80°C for 20 min. Run on 1% gel.	G	A	1 band ~768 = A/A 2 bands ~517 and ~251 = G/G 3 bands ~768, 517, and 251 = A/G
		AL1-362R	TGTGTTATACTGGTTCCAAACTCT
AL3-365F, AL3-365R	scaffold_3_3650730_C_G	AL3-365F	TGATGCGAGAAGTTGCTGTG	25 uL reaction. Use 12.5 taq, 0.5 uL forward primer, 0.5 uL reverse primer, 10.5 uL ddH20 in PCR master mix; add 1 uL DNA.	57.2	675bp	DdeI (10 000 units/ml)	37, 65	10 uL reaction. Use 0.3 uL Ddel, 1 uL buffer, 4.5 ddH2O in RE cocktail; add 4 uL PCR product. Incubate at 37°C for 1hr, inactivate at 65°C for 20 min. Run on 1% gel.	C	G	1 band ~675 = G/G 2 bands ~441 and ~234 = C/C 3 bands ~675, 441, and 234 = G/C
		AL3-365R	TCTGGCTCGTCAATTCCCTG
AL4-188-2F, AL4-188_2	scaffold_4_18833063_C_T	AL4-188_2F	CGTATGCACCGCAAAAAGTACG	25 uL reaction. Use 12.5 taq, 0.5 uL forward primer, 0.5 uL reverse primer, 10.5 uL ddH20 in PCR master mix; add 1 uL DNA.	55.2	577 bp	MseI (10 000 units/ml)	37, 65	10 uL reaction. Use 0.3 uL MseI, 1 uL buffer, 4.7 uL ddH2O in RE cocktail; add 4 uL PCR product. Incubate at 37°C for 1 hr, inactivate at 65°C for 20 min. Run on 1% gel.	T	C	1 band ~577 = C/C 2 bands ~293 and ~284 = T/T 3 bands ~577, 293, and 284 = C/T
		AL4-188_2R	TACGCGAAGACGCGGAAAC
AL4-373F, AL4-373R	scaffold_4_3731694_G_A	AL4-373F	TGCTGAAACAAGGGAACTATCTGA	25 uL reaction. Use 12.5 taq, 0.5 uL forward primer, 0.5 uL reverse primer, 10.5 uL ddH20 in PCR master mix; add 1 uL DNA.	60.3	680 bp	SmlI (10 000 units/ml)	37, 80	10 uL reaction. Use 0.3 uL SmlI, 1 uL buffer, 4.7 uL ddH2O in RE cocktail; add 4 uL PCR product. Incubate at 37°C for 1 hr, inactivate at 80°C for 20 min. Run on a 1% gel.	A	G	1 band ~680 = G/G 2 bands ~451 and ~229 = A/A 3 bands ~680, 451, and 229 = G/A
		AL4-373R	TCACTTCTTGCTGGTGCCAA
AL5-169F, AL5-169R	scaffold_5_16930178_G_A	AL5-169F	CTGAGAGTGAGTCCACCAGT	25 uL reaction. Use 12.5 taq, 0.5 uL forward primer, 0.5 uL reverse primer, 10.5 uL ddH20 in PCR master mix; add 1 uL DNA. - Needs 38 PCR cycles to generate brighter bands	59	860 bp	Bsu36I (10 000 units/ml)	37, 80	10 uL reaction. Use 0.3 uL Bsu36I, 1 uL buffer, 4.7 uL ddH2O in RE cocktail; add 4 uL PCR product. Incubate at 37 for 1 hr, inactivate at 80 for 20 mins. Run on 1% gel.	A	G	1 band ~860 = G/G 2 bands ~557 and ~303 = A/A 3 bands ~860, 557, and 303 = G/A
		AL5-169R	TCCAAGTCAAATGGCTACCTC
AL6-757F, AL6-757R	scaffold_6_7579614_C_T	AL6-757F	CTCCCATGGGGCAGATGACT	25 uL reaction. Use 12.5 taq, 0.5 uL forward primer, 0.5 uL reverse primer, 10.5 uL ddH20 in PCR master mix; add 1 uL DNA.	51	789 bp	NsiI-HF® (20 000 units/ml)	37, 80	10 uL reaction. Use 0.25 uL Nsil-HF, 1 uL buffer, 4.75 uL ddH2O in RE cocktail; add 4 uL PCR product. Incubate at 37°C for 1 hr, inactivate at 80°C for 20 mins. Run on 1 % gel.	C	T	1 band ~789 = T/T 2 bands ~582 and ~207 = C/C 3 bands ~789, 582, and 207 = C/T
		AL6-757R	AGCCTTGGTACTCATGAAAGTGT
AL6-847F, AL6-847R	scaffold_6_8478467_T_A	AL6-847F	CACGAGCAAAGTGCGTGTTC	25 uL reaction. Use 12.5 taq, 0.5 uL forward primer, 0.5 uL reverse primer, 10.5 uL ddH20 in PCR master mix; add 1 uL DNA.	63	798 bp	AseI (10 000 units/ml)	37, 65	10 uL reaction. Use 0.75 uL AseI, 1 uL buffer, 4.25 uL ddH20 in RE cocktail; add 4 uL PCR product. Incubate at 37°C for 1.5 hrs, inactivate at 65°C for 20 min. Run on 1 % gel.	A	T	1 band ~798 = T/T 2 bands ~506 and ~292 = A/A 3 bands ~798, 506, and 292 = A/T
		AL6-847R	GAGAGACGGTGGAGATACCG
AL7-763F, AL7-763R	scaffold_7_7632091_T_C	AL7-763F	AGGCCGGAATACCTCCTAGC	25 uL reaction. Use 12.5 taq, 0.5 uL forward primer, 0.5 uL reverse primer, 10.5 uL ddH20 in PCR master mix; add 1 uL DNA.	55.4	646 bp	NsiI-HF® (20 000 units/ml)	37, 80	10 uL reaction. Use 0.25 uL Nsil-HF, 1 uL buffer, 4.75 ddH2O in RE cocktail; add 4 uL PCR product. Incubate at 37 °C for 1 hr, inactivate at 80°C for 20 mins. Run on 1% gel.	T	C	1 band ~646 = C/C 2 bands ~441 and ~205 = T/T 3 bands ~646, 441, and 205 = T/C
		AL7-763R	CGTCCGGATCAGTTTCCCAT
AL7-780F, AL7-780R	scaffold_7_780813_C_T	AL7-780F	ACGGTAAGCAATATTAGTTTTTCCA	25 uL reaction. Use 12.5 taq, 0.5 uL forward primer, 0.5 uL reverse primer, 10.5 uL ddH20 in PCR master mix; add 1 uL DNA.	54.2	650 bp	SacII (20 000 units/ml)	37, 65	10 uL reaction. Use 0.25 uL SacII, 1 uL buffer, 5.25 ddH2O in RE cocktail; add 3.5 uL PCR product. Incubate at 37 °C for 1.5 hr, inactivate at 65°C for 20 mins. Run on 1% gel.	C	T	1 band ~650 = T/T 2 bands ~406 and ~244 = C/C 3 bands ~650, 406, and 244 = T/C
		AL7-780R	TGAAGGAAAGAGCAATGGGT
AL8-144F, AL8-144R	scaffold_8_14466046_C_T	AL8-144F	GTTCTTCACAGCTTCTATGCTTCA	25 uL reaction. Use 12.5 taq, 0.5 uL forward primer, 0.5 uL reverse primer, 10.5 uL ddH20 in PCR master mix; add 1 uL DNA.	60.5	741 bp	MspI (20 000 units/ml)	37	10 uL reaction. Use 0.25 uL MspI, 1 uL buffer, 5.25 ddH20 in RE cocktail; add 4 uL PCR product. Incubate at 37 for 1hr. Run on 1 % gel.	C	T	1 band ~741 = T/T 2 bands ~517 and ~224 = C/C 3 bands ~741, ~517 and ~224 = C/T
		AL8-144R	GGAACTTCAGCTGCTAAGGA
AL8-382F, AL8-382R	scaffold_8_3829008_A_G	AL8-382F	GAGGTGACTACAGGCCAAGA	25 uL reaction. Use 12.5 taq, 0.5 uL forward primer, 0.5 uL reverse primer, 10.5 uL ddH20 in PCR master mix; add 1 uL DNA.	58	806	CviQI (10 000 units/ml)	25	10 uL reaction. Use 0.35 uL CviQI, 1 uL buffer, 4.65 ddH2O in RE cocktail; add 4 uL PCR product. Incubate at 25 °C for 1 hr. Run on 1% gel.	G	A	1 band ~806 = A/A 2 bands ~498 and ~308 = G/G 3 bands ~807, 498, and 308 = A/G
		AL8-382R	CTGAAGGCCACTGGGGAATAGA
PCR MACHINE SETTINGS
Initial denaturation: 94 degrees Celsius for two minutes. 35 cycles consisting of a 45 second denaturation at 94 degrees Celsius, a 45 second annealing at the optimal annealing temperature of the primer and a 60 second extension at 68 degrees Celsius. Final extension: 68 degrees Celsius for two minutes. The reaction was held at 4 degrees Celsius.
